# Supplementary material for: Z-α1-antitrypsin polymers impose molecular filtration in the endoplasmic reticulum after undergoing phase transition to a solid state
Source: Sci Adv. 2022 Apr 8;8(14):eabm2094. doi: 10.1126/sciadv.abm2094 (PMC8993113; doi:10.1126/sciadv.abm2094)
Supplement: Supplementary file 2 — Movies S1 to S5 [file sciadv.abm2094_movies_s1_to_s5.zip]

Archive with 5 entries (5 files):
- sciadv.abm2094_movie_s1.mov
- sciadv.abm2094_movie_s2.mov
- sciadv.abm2094_movie_s3.mov
- sciadv.abm2094_movie_s4.mov
- sciadv.abm2094_movie_s5.mov
